# Supplementary material for: Endoscopic assessment of gastric emptying in older adults after preoperative administration of 5% glucose solution: a randomized controlled study
Source: BMC Anesthesiol. 2024 Dec 19;24:458. doi: 10.1186/s12871-024-02847-5 (PMC11657266; doi:10.1186/s12871-024-02847-5)
Supplement: Supplementary file 1 — Supplementary Material 1. [file 12871_2024_2847_MOESM1_ESM.zip]

Archive with 8 entries (8 files):
- Fig.05.jpg
- table_05.jpg
- table_09.jpg
- table_08.jpg
- table_07.jpg
- table_06.jpg
- table_03.jpg
- Fig.6.jpg
